# Supplementary material for: Analysis of Microbial Community Heterogeneity and Carbon Fixation Capabilities in Oil-Contaminated Soils in Chinese Onshore Oilfields
Source: Microorganisms. 2024 Nov 20;12(11):2379. doi: 10.3390/microorganisms12112379 (PMC11596683; doi:10.3390/microorganisms12112379)
Supplement: Supplementary file 1 [file microorganisms-12-02379-s001.zip]

Archive with 1 entries (1 files):
- microorganisms-3274802-supplementary.pdf
